# Supplementary material for: Globins in the marine annelid Platynereis dumerilii shed new light on hemoglobin evolution in bilaterians
Source: BMC Evol Biol. 2020 Dec 29;20:165. doi: 10.1186/s12862-020-01714-4 (PMC7771090; doi:10.1186/s12862-020-01714-4)
Supplement: Supplementary file 2 — Additional file 2: Table of the Platynereis globin sequences extracted from transcriptomes, blasted on the Platynereis genome assembly. Sheet 1: the hits for each mRNA sequence are listed in order of decreasing E-Value. Each hit partial sequence was reciprocally blasted on the Platynereis mRNAs and on Genbank for unidentified sequences. Some of the hits correspond to likely distant haplotypes. Others do not correspond to a globin sequence. Sheet 2: the genome assembly was screened with a concatenated Platynereis transcriptome globin probe to detect potential additional genes. The hits are listed by decreasing E-value. Partial hits were reciprocally blasted on Genbank and Platynereis transcriptome. Most high E-value hits correspond to the genes already identified in the transcriptome. A series of low E-value, short sequence globin hits on Genbank were found to code for Platynereis proteins that bear no similarity to globins, indicating that no additional globin gene is present in the assembly. [file 12862_2020_1714_MOESM2_ESM.xlsx]

## Sheet: Feuil1
blastn; target: Pdu WGS assembly Falcon
	1st hit	2nd hit	3rd hit	4th hit	5th hit	6th hit	7th hit
Egb_A1a	3401F (150 kb)	14428F (29 kb)
Egb_A1b	6798F (88 kb)	7173F (93 kb)	1633F (213kb)	10054F (62 kb)
Egb_A1c	3401F (150 kb)	14428F (29 kb)
Egb_A1d-a	489F (428 kb)
Egb_A1d-b	489F (428 kb)
Egb_A1d-g	489F (428 kb)
Egb_A2	489F (428 kb)
Egb_B1	489F (428 kb)
Egb_B2	489F (428 kb)
gb_II_A	224F (766 kb)
gb_II_B	12013F (167 kb)	5116F (109 kb)	2636F (168 kb)	6448F (98 kb)	824F (315 kb)
gb_II_C	646F (348 kb)	8436F (78 kb)	12007F (49 kb)	15233F (32 kb)	13916F (39 kb)
gb_II_D	466F (438 kb)	17901F (22 kb)
gb_III_A	871F (300 kb)	7651F (85 kb)	10385F (60 kb)	4580F (120 kb)	7550F (85 kb)	9072F (70 kb)	6053F (102 kb)
gb_III_B	3821F (137 kb)	3239F (149 kb)	2922F (164 kb)
gb_IV_A	1238F (246 kb)	2390F (185 kb)
gb_IV_B	18F (2400 kb)
Sp_gb	2184F (193 kb)	3276F (152 kb)
Ngb	1264F (250 kb)	2575F (177 kb)
	divergent haplotype	no globin similarity

## Sheet: Feuil2
tBlastn; probe: all transcriptome Pdu globins concatenated; target: Pdu WGS assembly Falcon
Scaffold	reciprocal blast Genbank	reciprocal transcriptome
000018F 005206545:E~001278990:E~002862030:B~003083267:B ctg_linear 2389683 21422977 [2083143-2082472]	globin	gbIVB
001238F 003834513:E~003834513:E~003834515:E~005074208:B ctg_linear 239074 1468640 [219782-219435]	globin	gbIVA
003821F 003900263:E~001618692:E~002758152:E~001360620:E ctg_linear 128860 718452 [23675-23872]	globin	gbIIIB
002390F 006117669:B~000812111:B~000820890:B~003349188:B ctg_linear 170833 987409 [97375-97641]	globin	gbIVA
000871F 006049198:B~003070528:E~000973883:B~001303798:E ctg_linear 286649 1952495 [156381-156674]	globin	gbIIIA
000224F 002469374:E~003710802:B~000548184:E~002985903:E ctg_linear 761861 6687355 [544424-544672]	globin	gbIIA
000466F 003007294:E~000722757:B~004407945:E~000554568:B ctg_linear 428797 3974991 [42733-43011]	globin	gbIID
000646F 001392347:E~004334483:B~003895538:E~005347579:E ctg_linear 337831 2276678 [334154-334441]	globin	gbIIC
005116F 005664534:B~001600733:B~000160405:E~006010066:B ctg_linear 103768 541732 [21522-21253]	globin	gbIIB
008436F 001674853:B~001646379:E~002596201:E~001548679:E ctg_linear 63518 450077 [32205-32441]	globin	gbIIC
007651F 005506349:E~000971001:B~003670423:E~003670423:E ctg_linear 71175 464207 [2972-2751]	globin	gbIIIA
003401F 002261437:E~002261431:B~001820743:E~001525466:B ctg_linear 139192 1009049 [111628-111831]	globin	EgbA1c
002184F 002421669:B~004135938:E~005690754:E~001672961:B ctg_linear 180265 1232802 [176534-176674]	globin	Sp_gb
000489F 004621673:E~NA~000708918:E~004886383:B ctg_linear 414041 3260751 [287553-287347]	globin	EgbA1d-alpha
010385F 004140764:E~004140768:E~004140765:B~000295854:E ctg_linear 46543 281017 [29350-29219]	globin	gbIIIA
015233F 004430451:B~001114026:B~004076421:E~004076421:E ctg_linear 19056 114296 [15150-15341]	globin	gbIIC
012013F 003520204:B~002367034:E~004302334:E~003637340:B ctg_linear 35535 172085 [39052-39243]	globin	gbIIB
003276F 002135090:E~002135091:B~000707274:B~005737710:E ctg_linear 142137 677274 [78764-79009]	globin	Sp_gb
014428F 006061411:B~006061412:E~004778592:E~001490494:B ctg_linear 22602 96385 [19540-19436]	globin	EgbA1a
007173F 004345134:B~003361251:B~005703408:B~004318538:E ctg_linear 76385 633125 [29297-29157]	globin	EgbA1b
004580F 006038418:E~003197710:E~006038422:E~005897435:E ctg_linear 113319 641660 [95686-95435]	globin	gbIIIA
012007F 002038840:B~000864619:E~001575984:E~006046917:B ctg_linear 35574 300527 [45037-44888]	globin	gbIIC
013916F 003457352:E~003619742:E~003108853:E~004190571:B ctg_linear 25105 229929 [20690-20523]	globin	gbIIC
001264F 004504219:B~002550521:E~000159776:E~005420830:B ctg_linear 236520 1665521 [33202-33549]	globin	Ngb
002575F 004248557:E~004563846:E~004563848:B~004235418:B ctg_linear 163846 1107993 [26600-26487]	globin	Ngb
007550F 002661731:B~003005898:B~003005900:B~000482880:B ctg_linear 72156 367045 [40492-40686]	globin	_
006053F 004911278:B~000991499:B~006133353:E~006133353:E ctg_linear 89961 401842 [58976-58818]	globin	gbIIIA
009072F 002589704:E~002748820:E~002748816:B~000966331:B ctg_linear 57622 371817 [47139-46960]	globin	gbIIIA
006798F 001970940:E~003881736:B~003285225:E~001369709:E ctg_linear 80890 477525 [28160-27990]	globin	EgbA1b
001633F 003200861:E~000980911:E~005453741:B~003745215:B ctg_linear 208616 1331457 [45450-45295]	_	_
019554F 005851513:E~001590961:E~001175259:B~001175259:B ctg_linear 2700 38418 [6581-6381]	globin	non globin
010532F 004100066:E~004100061:B~000352491:B~000352491:B ctg_linear 45503 312607 [47015-46776]	globin	non globin
004183F 004086275:E~004086276:B~003542111:E~003151664:B ctg_linear 121032 588832 [32898-32773]	globin	non globin
004084F 005448078:B~002585675:E~002858878:E~002847595:B ctg_linear 123093 748911 [31421-31579]	globin	non globin
006453F 004970161:B~001758216:E~000984716:B~003532063:B ctg_linear 84602 588221 [7841-7734]	globin	non globin
005113F 003389480:B~000659568:B~000659567:E~000659567:E ctg_linear 103854 661410 [31161-31054]	globin	non globin
010054F 002424894:E~002424892:E~002311210:E~003817674:B ctg_linear 49004 363639 [14913-14806]	_	_
015675F 005549596:E~005549597:B~000251740:B~005526253:B ctg_linear 17128 226414 [14424-14567]	globin	non globin
	divergent haplotype	no globin similarity
