# Supplementary material for: Globins in the marine annelid Platynereis dumerilii shed new light on hemoglobin evolution in bilaterians
Source: BMC Evol Biol. 2020 Dec 29;20:165. doi: 10.1186/s12862-020-01714-4 (PMC7771090; doi:10.1186/s12862-020-01714-4)
Supplement: Supplementary file 7 — Additional file 7: List of additional globin protein sequences, from non bilaterian metazoans (Aurelia aurita, Clytia hemisphaerica, Hydra vulgaris, Amphimedon queenslandica, Mnemiopsis leydyi), one acoel (Symsagittifera roscoffensis), and two choanoflagellates (Salpingoeca rosetta, Monosiga brevicollis). The two globins from the acoel are extracted from a transcriptome [18]. Acoels are part of Xenacoelomorpha, a group of worms that has been proposed to be the sister-group of all remaining bilaterians [79]. This view remains however challenged as they are also proposed to belong with the deuterostomes [80]. Choanoflagellates are a group of eukaryots closely related to metazoans, that had been reported to possess neuroglobin-like proteins [18]. [file 12862_2020_1714_MOESM7_ESM.txt]

>SrNgb1 CCK33651.1 neuroglobin [Symsagittifera roscoffensis]
MATLESMQVSEEQQSLIMEDVQVLLPNYDDFVEDVLQQFMEENPETFQIFPWADASKTAKEMRSHPRFKS
HAKSIGKVISDCLVDLNGVKKHEPKLSSLGAMHTKKKVPTELFGKLGGCILTQVVKRVSEAKWSEEKKEA
WLKAYGIITVMVTE
>SrLGB2 SYMSAGITTIFERA_ROSCOFFENSIS_2_LGB2_From_the_present_study_:_illumina_library_made_by_Genoscope,_French_Sequencing_Center
MQLNNIQKCLPFL FPKRNSHMSDYFAFEGLPPVPNSSESEEIRKSWKKIELDAAKLGIAVFVGLFERYPEIQASFSKIANVNKSSLNSNVMLHAHSLHIMHMIGKLIQLLNEPENLLSKVVELGERHFDRKANDELLQYFCPAYVEAMAKKGQWKKKTIIAWEKFFDFIRAA MVHGLKKRKGHSSISNTTSAANTAAEKNHNSPSSSQ 
>Hvu|Sc4wPfr_36_g16974_t1
MERAAQYFDCDVPIRFQSLKFIIRSKIRFEMGNGCTLAHNRFSKNIQCSAVKELIPVLVN
SEIKFIKMPLSGKEIETLKKSWTTAKQFWNEICTCAFSRWFSTYPEIQSKFGVYGDNLTM
NEVLASESLCIHIRKSVELIEIIIKKVDERHELSEYLIELGKLHHKFGAEQKYATALGSS
FVFAISQICPNIDMITEGAWDSLFKYIVTHIKLGIRLESGTFKKESAKIIDSLLQSHTT
>Hvu|Sc4wPfr_921_g15173_t1
MGCAVSCRSNHELITKENGKKRKTCLEKNELCSAENVLTPVQIKNEVRYFKFPLSKKEVE
ALKNSWDHVKSRWFELLKVVFRRWFTTHPTVRKLFKNLPANSSFEELLVSKELVIHVQRI
ESAVDIVISKVDKIEDLILLLIELGRLHYELGVNQSHANALAASFQFGICEVFQGIDLVT
ESAWDSLLRFIMDIFKYGIRLEEKALNLKNKL
>Hvu|Sc4wPfr_921_g15171_t1
MGNYYCADKKELIKQFNKNCSARNRYTPIELDNSVNGFKLPLSEREIEALKDSWEKVRTK
WVDICGIAFSRWFTTYPELRQIFKSFSQYPTLEEALASKELGFHAKKLQSVVDAVICKVD
KRKELMDILLTALATCLQFGLCETFKDLDLLTESAWDSLFQFIMDILKYGIRLEEHELKS
LTEKETTISIALNNYINIYLTTTPSKTSPNTQKDIFLTQDVFLNQDVFVNEDKLELEILG
HSTTLAPEDKKERDRMQNNKELSDNQML
>Hvu|Sc4wPfr_555_g27159_t1
MGSTLSIKSDSDDICKNTCATIPENISIEDCSFANTIIVPLSHSDIYALQGTWLKVKARW
FEICTIAFERWLVADPEIRTLFKGLPDDLHSKDLMKHNSLKKHACMIEKTLDQVLLILDK
KKEFVNTLIELGKLHYRLGANHKYTKGLALSLQCAVCQEVDIDISEESAWDSLFRFMLGL
LKLGMRIEMNKQQQIKIMDAD
>Hvu|Sc4wPfr_490_g8622_t1
MGNCECVSSKINTVNNDFSGFPSQVTTTVGFKIHFIRIPLSQKDIKNLQKSWIDIKQIWI
KICATAFQRWFSTYPEIKEMFSYEYDNVDETSIKSSPSLFSHVQKFECLIEKVLNDAENK
SKFVETLINLGKFHYELGAQQKFATALGSSLSYATCININENDLMTKNAWDTFFRFMTGN
VRLGIRMKLMENSIQI
>Hvu|Sc4wPfr_36_g16973_t1
MGNGCLQQNKIYPKNTHCSAIKEHISISDNSEVKYIKMPLSWQEIETLKISWISAKQVWN
EICTCAFGRWFSTYPEICKKFGIYETSITINDVLSSKSLCIHIRKSVELIETIIKKVDER
QELSNHLIELGKLHYRLGAEQKYATVNIF
>Che_TCONS_00047914-protein unnamed protein product
QQQQQYCSIINQYSKVMNCIVDPKIKDFHSIWKRSLWYKKIIKESSQSYLSARVKLMVDL
EVKATESLSMLMYLLIKFGYRNTSYDPIAKEFDKTLFEDIKRMGSSGSCLKFKMKPNGKV
DAAPADYTEAEINIVQKQWSVAMRNLDSVGYKLFAKLFQYKDIMAKFDFAVANNLDFQKS
MNDARLSFHIRRVFHTINTVVSCLNDGDFVASQLEHVGAIHAEYGLQATHLARFKDVMLE
TLEEAFKEGFQEDSKTAWSKIVDAIAKYMLKEK
>Che_TCONS_00064166-protein unnamed protein product
MGAICSHKTLVSKSFVYIKSIQKSSNIKVPLSAKEVNILKKTWPPVKNNWLKICLVAFER
WFTLYPQLRYMFRSLPEDIQFEDLFKTDALKMHVDKVRDVLELLINKIDNVEELVNTLVD
FGRQHHMLGAEQRYATALAASFQYGICMIMDVDSSVENAWDSLLRFVMDLLKLGMRMEKE
AQEKESLNKGYNTEELLEKAQDGGEALDENENSAPMPLALINEDDSTSSVRTFHVAEADP
DG
>Che_TCONS_00020687-protein unnamed protein product
RVKIKEREIYNMGNSCAQNSQVNIQREENLSSEGNYCINPELPITDNEIQLLKESWVTVS
QEWNEICTMAFQRWFKLYPEIAHLFGTTLNNENQLSQLIKSHAIQGHANRFKKLIEKVLQ
QMTEIGKLSKTLIDYGKFHHSFGAEQKYATCLAISLKYGVCEVSKCDFKTANAWDSLFQY
LAGMLKRGMRSAKEEEKISEANQENDQPTENLSIRNVIGGENKIVVNENDEGESN
>Aau_Seg1715_4 transcript_id=Seg1715_4|GoldUCD|mRNA_D3Y31 product=Neuroglobin protein_id=Seg1715_4|GoldUCD|D3Y31
MGCTASLEVPGSSKKHVSIKTTFPLSMYQKLLLEDTWVELEKNILQLGNGMFYRLFQLRP
DLQSVFPEFGYIEDIEDIKKSPILSGHPRKLTFTVKEAVNCLNDADLFITKLEALGEKHV
ENNLKPDYLNALGIAFVGQIEECLGNQCTNDVKRAWADFYNFICKLMKQGLARRLATVNS
ESA
>Aau_Seg2518_2 transcript_id=Seg2518_2|GoldUCD|mRNA_D3Y31 product=Neuroglobin protein_id=Seg2518_2|GoldUCD|D3Y31
MDSSKTDDGMGCCSSNVIQPAPIDTQKEHAPKDPPLSNKDVETIQSNWKSMEEDPQGYGL
MLFKRLFEQHPDIQKKFYFAADKDQNIAAIMADAKLASHAKGVIDTITFAVSCLHDLSGL
VPILKQLGAAHAKFQLEDKHFQAVGGALMWTLGQVLGTQLDESARKAWLILFNTVAETMK
LGVLDAEKQSESS
>Aau_Seg2281_6 transcript_id=Seg2281_6|GoldUCD|mRNA_D3Y31 product=Neuroglobin protein_id=Seg2281_6|GoldUCD|D3Y31
MDYNLSPEQMQKVRECWKTLLERKDGLEAGMLMFVRLFEVQPNLHSYFKFDLDGQSLELK
LHVRAVIATLDKCIKNMDDWNNVEENFEQLGMMHSMLGVSKDQLQTLVESFQWMMEKCLE
NYFTDERREACQIFMKRVAGTMGKNL
>Aau_Seg1715_3 transcript_id=Seg1715_3|GoldUCD|mRNA_D3Y31 product=Neuroglobin protein_id=Seg1715_3|GoldUCD|D3Y31
MGCGASSGQPFKTRETITIKTFPLSIYQKELLKQTWKELQNNIVTLGNGIFYRLFKERPD
LVTIFPTFGNVQDFEKIKNHPVLLGHPKNITYTFRAAIMLLDDTDAFITELETLGGKHEY
ELKTEHLNALGTAIMDQIEEILGNSCTLDVKNAWTDFYATIVKLMKQGFAKGAKT
>Aau_Seg152_8 transcript_id=Seg152_8|GoldUCD|mRNA_D3Y31 product="Globin-2 A chain" protein_id=Seg152_8|GoldUCD|D3Y31
MGILASRTIVKQEVIKTTVQPITFPVSTYHKYLLKSNWKQIEHKQLEFGVGLFQRLFRLR
PDLVGKFTEFEDPKEIENLKTWTMLKGHPRKLAYAFNLAIDSLDDGLLFIEKIESIGHKH
IDKMSDADMEVMGEAVIGTVRELTPSGCWSLDVENAWQSLYGYICKLFKDSIQKARPKLT
VSDRSLSQ
>Aqu_PAC_15716160 pep_known scaffold_Aqu1_Contig13313_80198_83061_-1 gene_Aqu1.217632 transcript_PAC_15716160
MSLTSAQVALIESTWKVVKKDLQGAGNIMFLKLFQIDVSVRDKFPFRDVPYEELEDSESF
LKHSLQVMETIDLAITLLLGGEMEKLVEALVDLGMAHAMQGLKPEDFDHVGEALVHALGV
ALGKEFNDEAKKAWTLLYSVVTAKMKEGLKEAQED
>Mbr_6463_Monosiga_pep unnamed protein product
MSDRRRSSGSSEDEAHAPDYPSFDPVAVKLARKQWKRVVQLVPNWHEVFFSYLFERAPYA
RTLFPFDVDRLQGNSSLAEHAKRVGQALETALQGLFEYYSLVEVLEKLGRRHFKYGVEPE
HIDLFEETFYKTLAIGLGKKWNPEARRAWEIVCGLILSPIRTGILQARTKANHLRAKEAE
RKRQLEMAAARLEGRVASSGVQFSSDTERSRRSTAASATATPHCGLKSNRFSSNSLRKTI
LX
>Sro_EGD75597 pep supercontig:Proterospongia_sp_ATCC50818:supercont1.18:1209016:1210577:1 gene:PTSG_06664 transcript:EGD75597 gene_biotype:protein_coding transcript_biotype:protein_coding description:hypothetical protein
MHATATTPSARPARALIHAASADKASDSTAKMPGQQVLVREQGGQGRPHFVPHDEMRLDM
EQLKIALGSWTAVVELVPTWHEVFFAELFQAHPETERLLYSSDKSKSWNERHMARVGKSV
GDVIKSLSNYDDVIEHLTALGTRHARYGLHVDQLDLFINAFLWTLGAGLGDSWDHSVKKA
WMHVLPFILSPLKSGLVVARTLRNDYNTSGCLRCRRLLIPLHGRRLRPITVSLV
>Sro_EGD80027 pep supercontig:Proterospongia_sp_ATCC50818:supercont1.36:134957:136462:1 gene:PTSG_10302 transcript:EGD80027 gene_biotype:protein_coding transcript_biotype:protein_coding description:hypothetical protein
MDDSAMKITQESWAMVEREIPNWTDIFYDKMFSDPNIAKLFPFSAGDFKTNEKFQTHTQK
VRDTMHTAMTSIREFEKLGPVLKKMGERHADYGVIPEHSVNFKEAFLHTLKTGYGDKWNE
DLDDAWNQCVDALLEPFEDGLNEALAAKNQ
>Mle_ML34632a unnamed protein product
MPFFNITEQIVITLERYANSPLNYCEMSIHIGYRSEITDSYTSSETLKIRYAQLTRDQVR
LIKSSWEMVNDDFMKNSQLLFSKLMKEAPDSIDLFTFAKGSGMYNPNYELDMKRHSLKRQ
SPKVVNALCWAVSKCDKFEEIKPDLISLGERHRHYGLKLVYILPMQAVIINLVKEYLGHL
FNKDLELAWTAFLRILLYTIFHPLLRRPNAGKRQRIFLRSLDGKILAVLDIRVFVFWVVV
FALLVGWTRITIERYMRF
